# Supplementary material for: Requirements for Portable Instrument Suites during Human Scientific Exploration of Mars
Source: Astrobiology. 2019 Mar 6;19(3):401–25. doi: 10.1089/ast.2018.1841 (PMC6442242; doi:10.1089/ast.2018.1841)
Supplement: Supplemental data [file Supp_Table1.zip]

Archive with 2 entries (2 files):
- SupplTable1.docx
- Supp_Table1.pdf
